# Supplementary material for: Phenyl-2-aminoethyl selenide ameliorates hippocampal long-term potentiation and cognitive deficits following doxorubicin treatment
Source: PLoS One. 2023 Nov 10;18(11):e0294280. doi: 10.1371/journal.pone.0294280 (PMC10637675; doi:10.1371/journal.pone.0294280)
Supplement: S1 Data — (XLSX) [file pone.0294280.s001.xlsx]

## Sheet: NLR
Subject	Group	DOX	PAESe	Sex	Day	New	Old	Exclude	Weight	WeightChange%	Exploration%	Discrimination
2	DOX	DOX	NoPAESe	M	1	2.22	3.59	No	23.3	7	38.21	-0.2358
3	DOX	DOX	NoPAESe	M	3	3.23	5.27	No	24.9	14	38	-0.24
4	DOX	DOX	NoPAESe	M	2	16.74	0	Outlier	26.4	17	100	1
5	DOX	DOX	NoPAESe	F	1	6.9	9.95	No	22.7	23	40.9496	-0.181009
6	DOX	DOX	NoPAESe	F	3	6.98	8.53	No	23.5	36	45.0032	-0.0999355
9	DOX	DOX	NoPAESe	F	2	0.05	0.06	No	23.3	31	45.4545	-0.0909091
10	PAESe	NoDOX	PAESe	M	3	15.62	14.66	No	23.8	31	51.5852	0.0317041
11	PAESe	NoDOX	PAESe	M	3	22.67	3.03	No	26.6	23	88.2101	0.764202
13	PAESe	NoDOX	PAESe	M	1	7.95	2.72	No	27.1	21	74.508	0.490159
15	PAESe	NoDOX	PAESe	F	2	17.73	13.01	No	22.5	40	57.6773	0.153546
16	PAESe	NoDOX	PAESe	F	1	5.56	1.12	No	23	28	83.2335	0.664671
17	PAESe	NoDOX	PAESe	F	3	13.17	8.76	No	23.1	28	60.0547	0.201094
19	DOX+PAESe	DOX	PAESe	M	3	3.09	6.09	No	22.7	8	33.6601	-0.326797
21	DOX+PAESe	DOX	PAESe	M	1	9.87	3.72	No	25.5	15	72.6269	0.452539
22	DOX+PAESe	DOX	PAESe	M	3	11.2	9.44	No	20.1	3	54.2636	0.0852713
25	DOX+PAESe	DOX	PAESe	F	1	13.94	3.29	No	21.3	16	80.9054	0.618108
26	DOX+PAESe	DOX	PAESe	F	2	17.43	9.97	No	25.5	32	63.6131	0.272263
27	DOX+PAESe	DOX	PAESe	F	3	16.33	6.39	No	21.7	24	71.875	0.4375
28	CTRL	NoDOX	NoPAESe	M	2	16.25	6.98	No	27.8	21	69.9526	0.399053
29	CTRL	NoDOX	NoPAESe	M	1	14.29	9.84	No	28.5	28	59.2209	0.184418
30	CTRL	NoDOX	NoPAESe	M	3	2.73	3.55	No	25.4	25	43.4713	-0.130573
32	CTRL	NoDOX	NoPAESe	F	1	8.12	1.99	No	23.3	29	80.3165	0.60633
33	CTRL	NoDOX	NoPAESe	F	2	14.25	24.57	No	23.3	35	36.7079	-0.265842
35	CTRL	NoDOX	NoPAESe	F	3	6.34	0.97	No	23.3	38	86.7305	0.73461

## Sheet: Y-maze
Sj	Group	DOX	PAESe	Sex	WeightLoss	Novel	Start	Other	A-Entry	B-Entry	C-Entry	Start	FirstChoice	A-Dwell	B-Dwell	C-Dwell	NovelEntry	StartEntry	OtherEntry	AvgFamEnt	NovelDwell	StartDwell	OtherDwell	AvgFamDwell	PercentDwell	PercentEntry	DiscrDwell	DiscrEntry
2	DOX	DOX	noPAESe	M	7	C	B	A	18	12	12	4.1	ArmA	266.17	131.12	148.9	12	12	18	15	148.9	135.22	266.17	200.7	27.0585	28.5714	-0.148169	-0.111111
3	DOX	DOX	noPAESe	M	14	C	B	A	21	14	11	6.59	ArmC	191.91	193.66	136.92	11	14	21	17.5	136.92	200.25	191.91	196.08	25.8789	23.913	-0.177658	-0.22807
4	DOX	DOX	noPAESe	M	17	A	B	C	12	9	7	29.4	ArmA	363.31	115.78	84.47	12	9	7	8	363.31	145.19	84.47	114.83	61.2695	42.8571	0.51968	0.2
5	DOX	DOX	noPAESe	F	23	C	A	B	19	19	21	1.76	ArmC	131.9	258.4	150.22	21	19	19	19	150.22	133.66	258.4	196.03	27.7016	35.5932	-0.132303	0.05
6	DOX	DOX	noPAESe	F	36	C	A	B	21	19	16	5.78	ArmC	219.57	189.42	135.49	16	21	19	20	135.49	225.35	189.42	207.39	24.6229	28.5714	-0.209694	-0.111111
9	DOX	DOX	noPAESe	F	31	C	A	B	11	12	7	7.68	ArmB	296.42	132.07	127.79	7	11	12	11.5	127.79	304.1	132.07	218.09	22.6594	23.3333	-0.261073	-0.243243
#	PAESe	noDOX	PAESe	M	31	C	A	B	13	14	9	13.6	ArmC	188.67	203.61	128.56	9	13	14	13.5	128.56	202.22	203.61	202.92	24.0573	25	-0.224327	-0.2
#	PAESe	noDOX	PAESe	M	23	B	C	A	11	12	10	4.72	ArmA	121.14	177.38	278.67	12	10	11	10.5	177.38	283.39	121.14	202.27	30.4824	36.3636	-0.0655604	0.0666667
#	PAESe	noDOX	PAESe	M	21	C	A	B	7	6	7	6.65	ArmB	398.91	85.76	104.98	7	7	6	6.5	104.98	405.56	85.76	245.66	17.6052	35	-0.401209	0.037037
#	PAESe	noDOX	PAESe	F	40	A	B	C	11	10	7	10	ArmA	278.57	215.84	87.39	11	10	7	8.5	278.57	225.88	87.39	156.64	47.0685	39.2857	0.280164	0.128205
#	PAESe	noDOX	PAESe	F	28	B	C	A	14	13	12	10.6	ArmA	255.98	139.06	147.61	13	12	14	13	139.06	158.19	255.98	207.09	25.136	33.3333	-0.196533	0
#	PAESe	noDOX	PAESe	F	28	B	C	A	17	22	13	3.42	ArmA	131.44	285.3	119.4	22	13	17	15	285.3	122.82	131.44	127.13	52.8764	42.3077	0.383508	0.189189
#	DOX+PAESe	DOX	PAESe	M	8	A	B	C	21	16	8	5.37	ArmA	203.9	193.95	130.76	21	16	8	12	203.9	199.32	130.76	165.04	38.185	46.6667	0.105329	0.272727
#	DOX+PAESe	DOX	PAESe	M	15	A	C	B	13	10	11	6.3	ArmA	176.87	231.97	149.29	13	11	10	10.5	176.87	155.59	231.97	193.78	31.336	38.2353	-0.0456225	0.106383
#	DOX+PAESe	DOX	PAESe	M	3	C	A	B	7	6	8	4.91	ArmC	84.85	201.74	294.6	8	7	6	6.5	294.6	89.76	201.74	145.75	50.2645	38.0952	0.338027	0.103448
#	DOX+PAESe	DOX	PAESe	F	16	B	A	C	18	14	9	12.9	ArmC	211.81	169.68	116.88	14	18	9	13.5	169.68	224.71	116.88	170.8	33.1879	34.1463	-0.00328947	0.0181818
#	DOX+PAESe	DOX	PAESe	F	32	B	C	A	10	13	12	2.45	ArmA	118.33	237.37	221.38	13	12	10	11	237.37	223.83	118.33	171.08	40.9591	37.1429	0.162296	0.0833333
#	DOX+PAESe	DOX	PAESe	F	24	B	A	C	11	18	12	3.14	ArmC	172.83	242.84	115.31	18	11	12	11.5	242.84	175.97	115.31	145.64	45.4654	43.9024	0.250206	0.220339
#	CTRL	noDOX	noPAESe	M	21	C	B	A	15	12	13	13.1	ArmC	274.22	99.71	174.64	13	12	15	13.5	174.64	112.83	274.22	193.53	31.0919	32.5	-0.0513078	-0.0188679
#	CTRL	noDOX	noPAESe	M	28	A	C	B	20	16	11	1.82	ArmA	273.26	120.41	120.04	20	11	16	13.5	273.26	121.86	120.41	121.14	53.0056	42.5532	0.3857	0.19403
#	CTRL	noDOX	noPAESe	M	25	A	C	B	20	16	15	2	ArmB	181.45	255.66	126.81	20	15	16	15.5	181.45	128.81	255.66	192.24	32.0628	39.2157	-0.0288742	0.126761
#	CTRL	noDOX	noPAESe	F	29	A	B	C	25	24	17	2.25	ArmC	202.14	168.28	143.59	25	24	17	20.5	202.14	170.53	143.59	157.06	39.1547	37.8788	0.125501	0.0989011
#	CTRL	noDOX	noPAESe	F	35	A	C	B	10	7	8	8.58	ArmB	151.06	59.89	365.78	10	8	7	7.5	151.06	374.36	59.89	217.13	25.8085	40	-0.179445	0.142857
#	CTRL	noDOX	noPAESe	F	38	A	B	C	21	19	17	4.19	ArmC	201.77	204.11	147.27	21	19	17	18	201.77	208.3	147.27	177.79	36.2023	36.8421	0.0631784	0.0769231

## Sheet: IO
Group	Dox	PAESe	Animal	0.01	0.02	0.04	0.06	0.08	0.1
Control	Control	Control	1	-0.732	-0.977	-1.221	-1.465	-1.648	-1.678
Control	Control	Control	2	-0.58	-0.61	-0.763	-0.916	-1.068	-1.19
Control	Control	Control	3	-0.671	-0.946	-1.312	-1.556	-1.648	-1.74
Control	Control	Control	4	-0.661	-0.84433	-1.09867	-1.31233	-1.45467	-1.536
Control	Control	Control	5	-0.69	-1.007	-1.16	-1.526	-1.678	-1.892
DOX	DOX	Control	1	-0.61	-0.763	-0.854	-0.946	-1.038	-1.099
DOX	DOX	Control	2	-0.58	-0.824	-1.129	-1.343	-1.465	-1.648
DOX	DOX	Control	3	-0.595	-0.7935	-0.9915	-1.1445	-1.2515	-1.3735
DOX	DOX	Control	4	-0.61	-0.763	-1.038	-1.104	-1.209	-1.47
DOX + PAESe	DOX	PAESe	1	-0.519	-0.702	-1.068	-1.373	-1.617	-1.862
DOX + PAESe	DOX	PAESe	2	-0.702	-0.824	-1.434	-1.831	-2.136	-2.319
DOX + PAESe	DOX	PAESe	3	-0.549	-0.824	-1.038	-1.282	-1.404	-1.434
DOX + PAESe	DOX	PAESe	4	-0.59	-0.78333	-1.18	-1.49533	-1.719	-1.87167
DOX + PAESe	DOX	PAESe	5	-0.61	-0.977	-1.373	-1.953	-2.228	-2.472
DOX + PAESe	DOX	PAESe	6	-0.641	-0.916	-1.251	-1.526	-1.831	-2.045
PAESe	Control	PAESe	1	-0.588	-0.824	-1.099	-1.801	-2.35	-2.625
PAESe	Control	PAESe	2	-0.549	-1.007	-1.343	-1.617	-1.801	-1.953
PAESe	Control	PAESe	3	-0.5685	-0.9155	-1.221	-1.709	-2.0755	-2.289
PAESe	Control	PAESe	4	-0.824	-0.946	-1.068	-1.16	-1.129	-1.221
PAESe	Control	PAESe	5	-0.702	-0.916	-1.068	-1.312	-1.709	-2.075
PAESe	Control	PAESe	6	-0.793	-0.854	-1.038	-1.465	-1.862	-2.167

## Sheet: LTP
DOX	PAESe	Group	LTP
CONTROL	CONTROL	Control	183.468
CONTROL	CONTROL	Control	181.257
CONTROL	CONTROL	Control	183.744
CONTROL	CONTROL	Control	182.086
CONTROL	CONTROL	Control	184.849
CONTROL	CONTROL	Control	184.573
CONTROL	CONTROL	Control	179.876
CONTROL	CONTROL	Control	179.599
CONTROL	CONTROL	Control	179.323
CONTROL	CONTROL	Control	181.257
CONTROL	CONTROL	Control	183.744
CONTROL	CONTROL	Control	184.02
CONTROL	CONTROL	Control	155.901
CONTROL	CONTROL	Control	151.693
CONTROL	CONTROL	Control	150.778
CONTROL	CONTROL	Control	154.437
CONTROL	CONTROL	Control	153.888
CONTROL	CONTROL	Control	156.633
CONTROL	CONTROL	Control	154.254
CONTROL	CONTROL	Control	155.535
CONTROL	CONTROL	Control	154.254
CONTROL	CONTROL	Control	155.901
CONTROL	CONTROL	Control	156.816
CONTROL	CONTROL	Control	157.182
CONTROL	CONTROL	Control	144.68
CONTROL	CONTROL	Control	137.109
CONTROL	CONTROL	Control	142.997
CONTROL	CONTROL	Control	142.156
CONTROL	CONTROL	Control	140.474
CONTROL	CONTROL	Control	140.684
CONTROL	CONTROL	Control	135.847
CONTROL	CONTROL	Control	140.474
CONTROL	CONTROL	Control	138.161
CONTROL	CONTROL	Control	140.053
CONTROL	CONTROL	Control	139.633
CONTROL	CONTROL	Control	133.324
CONTROL	CONTROL	Control	142.519
CONTROL	CONTROL	Control	145.313
CONTROL	CONTROL	Control	141.898
CONTROL	CONTROL	Control	138.793
CONTROL	CONTROL	Control	139.103
CONTROL	CONTROL	Control	140.345
CONTROL	CONTROL	Control	135.377
CONTROL	CONTROL	Control	139.724
CONTROL	CONTROL	Control	140.656
CONTROL	CONTROL	Control	141.587
CONTROL	CONTROL	Control	143.14
CONTROL	CONTROL	Control	142.787
CONTROL	CONTROL	Control	156.642
CONTROL	CONTROL	Control	153.843
CONTROL	CONTROL	Control	154.854
CONTROL	CONTROL	Control	154.368
CONTROL	CONTROL	Control	154.579
CONTROL	CONTROL	Control	155.559
CONTROL	CONTROL	Control	151.339
CONTROL	CONTROL	Control	153.833
CONTROL	CONTROL	Control	153.099
CONTROL	CONTROL	Control	154.7
CONTROL	CONTROL	Control	155.833
CONTROL	CONTROL	Control	154.328
DOX	CONTROL	DOX	132.919
DOX	CONTROL	DOX	135.028
DOX	CONTROL	DOX	132.919
DOX	CONTROL	DOX	132.919
DOX	CONTROL	DOX	130.457
DOX	CONTROL	DOX	131.864
DOX	CONTROL	DOX	128.347
DOX	CONTROL	DOX	133.974
DOX	CONTROL	DOX	136.787
DOX	CONTROL	DOX	131.864
DOX	CONTROL	DOX	130.106
DOX	CONTROL	DOX	133.27
DOX	CONTROL	DOX	150.229
DOX	CONTROL	DOX	150.229
DOX	CONTROL	DOX	154.042
DOX	CONTROL	DOX	158.236
DOX	CONTROL	DOX	161.286
DOX	CONTROL	DOX	158.999
DOX	CONTROL	DOX	152.517
DOX	CONTROL	DOX	152.135
DOX	CONTROL	DOX	156.329
DOX	CONTROL	DOX	159.38
DOX	CONTROL	DOX	155.186
DOX	CONTROL	DOX	161.286
DOX	CONTROL	DOX	123.382
DOX	CONTROL	DOX	123.202
DOX	CONTROL	DOX	121.581
DOX	CONTROL	DOX	114.016
DOX	CONTROL	DOX	118.338
DOX	CONTROL	DOX	118.519
DOX	CONTROL	DOX	115.457
DOX	CONTROL	DOX	117.978
DOX	CONTROL	DOX	122.301
DOX	CONTROL	DOX	117.978
DOX	CONTROL	DOX	121.941
DOX	CONTROL	DOX	121.04
DOX	CONTROL	DOX	143.48
DOX	CONTROL	DOX	145.577
DOX	CONTROL	DOX	145.872
DOX	CONTROL	DOX	145.431
DOX	CONTROL	DOX	140.432
DOX	CONTROL	DOX	143.054
DOX	CONTROL	DOX	146.558
DOX	CONTROL	DOX	145.622
DOX	CONTROL	DOX	142.646
DOX	CONTROL	DOX	147.278
DOX	CONTROL	DOX	144.522
DOX	CONTROL	DOX	144.787
DOX	CONTROL	DOX	131.266
DOX	CONTROL	DOX	132.558
DOX	CONTROL	DOX	129.974
DOX	CONTROL	DOX	133.075
DOX	CONTROL	DOX	130.491
DOX	CONTROL	DOX	132.3
DOX	CONTROL	DOX	130.491
DOX	CONTROL	DOX	129.716
DOX	CONTROL	DOX	130.749
DOX	CONTROL	DOX	127.907
DOX	CONTROL	DOX	131.266
DOX	CONTROL	DOX	125.323
DOX	PAESe	DOX + PAESe	208.005
DOX	PAESe	DOX + PAESe	208.744
DOX	PAESe	DOX + PAESe	210.961
DOX	PAESe	DOX + PAESe	216.872
DOX	PAESe	DOX + PAESe	217.98
DOX	PAESe	DOX + PAESe	216.872
DOX	PAESe	DOX + PAESe	217.611
DOX	PAESe	DOX + PAESe	221.675
DOX	PAESe	DOX + PAESe	219.828
DOX	PAESe	DOX + PAESe	216.502
DOX	PAESe	DOX + PAESe	204.31
DOX	PAESe	DOX + PAESe	209.483
DOX	PAESe	DOX + PAESe	166.449
DOX	PAESe	DOX + PAESe	164.901
DOX	PAESe	DOX + PAESe	167.843
DOX	PAESe	DOX + PAESe	168.462
DOX	PAESe	DOX + PAESe	167.998
DOX	PAESe	DOX + PAESe	164.591
DOX	PAESe	DOX + PAESe	167.843
DOX	PAESe	DOX + PAESe	165.365
DOX	PAESe	DOX + PAESe	166.759
DOX	PAESe	DOX + PAESe	168.307
DOX	PAESe	DOX + PAESe	167.688
DOX	PAESe	DOX + PAESe	167.224
DOX	PAESe	DOX + PAESe	142.105
DOX	PAESe	DOX + PAESe	152.632
DOX	PAESe	DOX + PAESe	153.441
DOX	PAESe	DOX + PAESe	151.012
DOX	PAESe	DOX + PAESe	148.988
DOX	PAESe	DOX + PAESe	153.441
DOX	PAESe	DOX + PAESe	148.583
DOX	PAESe	DOX + PAESe	147.773
DOX	PAESe	DOX + PAESe	149.393
DOX	PAESe	DOX + PAESe	153.036
DOX	PAESe	DOX + PAESe	150.607
DOX	PAESe	DOX + PAESe	155.061
DOX	PAESe	DOX + PAESe	169.122
DOX	PAESe	DOX + PAESe	165.128
DOX	PAESe	DOX + PAESe	169.122
DOX	PAESe	DOX + PAESe	173.052
DOX	PAESe	DOX + PAESe	173.052
DOX	PAESe	DOX + PAESe	171.055
DOX	PAESe	DOX + PAESe	171.055
DOX	PAESe	DOX + PAESe	169.122
DOX	PAESe	DOX + PAESe	165.128
DOX	PAESe	DOX + PAESe	171.055
DOX	PAESe	DOX + PAESe	169.122
DOX	PAESe	DOX + PAESe	169.122
DOX	PAESe	DOX + PAESe	152.303
DOX	PAESe	DOX + PAESe	153.737
DOX	PAESe	DOX + PAESe	154.884
DOX	PAESe	DOX + PAESe	157.179
DOX	PAESe	DOX + PAESe	154.884
DOX	PAESe	DOX + PAESe	158.9
DOX	PAESe	DOX + PAESe	157.753
DOX	PAESe	DOX + PAESe	156.892
DOX	PAESe	DOX + PAESe	157.753
DOX	PAESe	DOX + PAESe	155.171
DOX	PAESe	DOX + PAESe	154.884
DOX	PAESe	DOX + PAESe	153.45
CONTROL	PAESe	PAESe	226.909
CONTROL	PAESe	PAESe	225.454
CONTROL	PAESe	PAESe	230.303
CONTROL	PAESe	PAESe	230.788
CONTROL	PAESe	PAESe	231.273
CONTROL	PAESe	PAESe	232
CONTROL	PAESe	PAESe	238.061
CONTROL	PAESe	PAESe	236.849
CONTROL	PAESe	PAESe	218.182
CONTROL	PAESe	PAESe	209.212
CONTROL	PAESe	PAESe	210.667
CONTROL	PAESe	PAESe	225.697
CONTROL	PAESe	PAESe	169.89
CONTROL	PAESe	PAESe	170.82
CONTROL	PAESe	PAESe	168.03
CONTROL	PAESe	PAESe	173.3
CONTROL	PAESe	PAESe	175.78
CONTROL	PAESe	PAESe	172.37
CONTROL	PAESe	PAESe	171.13
CONTROL	PAESe	PAESe	169.89
CONTROL	PAESe	PAESe	174.23
CONTROL	PAESe	PAESe	174.85
CONTROL	PAESe	PAESe	175.16
CONTROL	PAESe	PAESe	173.3
CONTROL	PAESe	PAESe	186.473
CONTROL	PAESe	PAESe	185.182
CONTROL	PAESe	PAESe	185.612
CONTROL	PAESe	PAESe	186.258
CONTROL	PAESe	PAESe	189.914
CONTROL	PAESe	PAESe	186.903
CONTROL	PAESe	PAESe	187.978
CONTROL	PAESe	PAESe	189.054
CONTROL	PAESe	PAESe	186.473
CONTROL	PAESe	PAESe	191.419
CONTROL	PAESe	PAESe	189.054
CONTROL	PAESe	PAESe	189.484
CONTROL	PAESe	PAESe	201.173
CONTROL	PAESe	PAESe	201.173
CONTROL	PAESe	PAESe	194.357
CONTROL	PAESe	PAESe	193.917
CONTROL	PAESe	PAESe	191.499
CONTROL	PAESe	PAESe	192.598
CONTROL	PAESe	PAESe	193.917
CONTROL	PAESe	PAESe	195.896
CONTROL	PAESe	PAESe	193.477
CONTROL	PAESe	PAESe	190.18
CONTROL	PAESe	PAESe	192.378
CONTROL	PAESe	PAESe	181.825
CONTROL	PAESe	PAESe	180.996
CONTROL	PAESe	PAESe	180.519
CONTROL	PAESe	PAESe	178.96
CONTROL	PAESe	PAESe	180.484
CONTROL	PAESe	PAESe	181.298
CONTROL	PAESe	PAESe	179.115
CONTROL	PAESe	PAESe	180.217
CONTROL	PAESe	PAESe	180.051
CONTROL	PAESe	PAESe	180.235
CONTROL	PAESe	PAESe	181.189
CONTROL	PAESe	PAESe	181.07
CONTROL	PAESe	PAESe	177.958

## Sheet: PPF
DOX	PAESe	Group	20	50	100	150	200
Control	Control	Control	0.954579	1.20402	1.24944	1.17379	1.15586
Control	Control	Control	1.03079	1.33366	1.30288	1.2052	1.1763
Control	Control	Control	0.739843	0.980466	1.07995	1.05963	1.0816
DOX	Control	DOX	0.686796	1.13319	1.22622	1.16594	1.16594
DOX	Control	DOX	0.777859	1.14923	1.27685	1.29847	1.24983
DOX	Control	DOX	0.874913	1.28985	1.26765	1.24535	1.21395
DOX	PAESe	DOX + PAESe	1.07098	1.42824	1.36611	1.29975	1.26859
DOX	PAESe	DOX + PAESe	1.02856	1.07689	1.14489	1.16253	1.12298
DOX	PAESe	DOX + PAESe	0.916288	1.29383	1.22846	1.14326	1.14644
DOX	PAESe	DOX + PAESe	1.04164	1.24215	1.28093	1.24711	1.2049
DOX	PAESe	DOX + PAESe	1.56482	1.61271	1.53208	1.46862	1.4657
Control	PAESe	PAESe	0.658673	1.15776	1.15378	1.19381	1.13552
Control	PAESe	PAESe	0.641176	0.97191	1.14644	1.11423	1.0555
Control	PAESe	PAESe	0.708418	1.16067	1.25362	1.25788	1.19411
Control	PAESe	PAESe	1.10612	1.26555	1.18447	1	0.928237

## Sheet: FVP
ID	Group	DOX	PAESe	0.01	0.02	0.04	0.06	0.08	0.1
1	Control	CONTROL	CONTROL	-0.549	-0.763	-1.038	-1.373	-1.678	-1.953
2	Control	CONTROL	CONTROL	-0.58	-0.793	-1.038	-1.19	-1.312	-1.465
3	Control	CONTROL	CONTROL	-0.458	-0.488	-0.671	-0.793	-0.977	-1.19
1	DOX	DOX	CONTROL	-0.549	-0.763	-1.038	-1.373	-1.678	-1.953
2	DOX	DOX	CONTROL	-0.6039	-0.8393	-1.1418	-1.5103	-1.8458	-2.1483
3	DOX	DOX	CONTROL	-0.763	-0.854	-1.16	-1.404	-1.77	-2.258
4	DOX	DOX	CONTROL	-0.458	-0.488	-0.488	-0.702	-0.916	-1.19
1	DOX + PAESe	DOX	PAESe	-0.61268	-0.85151	-1.15841	-1.53227	-1.87265	-2.17955
2	DOX + PAESe	DOX	PAESe	-0.67395	-0.93666	-1.27425	-1.68549	-2.05991	-2.3975
3	DOX + PAESe	DOX	PAESe	-0.85151	-0.95306	-1.29456	-1.56686	-1.97532	-2.51993
4	DOX + PAESe	DOX	PAESe	-0.51113	-0.54461	-0.74884	-0.88499	-1.09033	-1.32804
1	PAESe	CONTROL	PAESe	-0.52155	-0.72485	-0.9861	-1.30435	-1.5941	-1.85535
2	PAESe	CONTROL	PAESe	-0.5626	-0.76921	-1.00686	-1.1543	-1.27264	-1.42105
3	PAESe	CONTROL	PAESe	-0.48548	-0.51728	-0.71126	-0.84058	-1.03562	-1.2614

## Sheet: WB
DOX	PAESe	Group	AKT	pAKT/AKT	ERK	pERK/ERK	ILK
Control	Control	Control	100.001	100.001	100.001	100.001	100.001
Control	Control	Control	100.002	100.002	100.002	100.002	100.002
Control	Control	Control	100.003	100.003	100.003	100.003	100.003
DOX	Control	DOX	109.154	125.192	116.265	145.895	96.7961
DOX	Control	DOX	114.745	127.991	95.5954	112.793	106.854
DOX	Control	DOX	108.058	144.026	103.451	125.997	116.249
DOX	PAESe	DOX+PAESe	104.232	86.8517	118.112	131.68	90.8821
DOX	PAESe	DOX+PAESe	112.002	117.453	97.7167	88.7382	121.562
DOX	PAESe	DOX+PAESe	115.683	108.964	81.0863	107.627	118.254
Control	PAESe	PAESe	95.4821	81.784	118.653	97.3202	91.424
Control	PAESe	PAESe	103.067	116.657	96.5524	82.5898	87.2573
Control	PAESe	PAESe	90.8874	98.9171	98.8159	97.5981	120.752
